# Supplementary material for: Design, Synthesis, and Evaluation of Niclosamide Analogs as Therapeutic Agents for Enzalutamide-Resistant Prostate Cancer
Source: Pharmaceuticals (Basel). 2023 May 12;16(5):735. doi: 10.3390/ph16050735 (PMC10222209; doi:10.3390/ph16050735)
Supplement: Supplementary file 1 [file pharmaceuticals-16-00735-s001.zip]

Archive with 1 entries (1 files):
- pharmaceuticals-2362863-supplementary.pdf
